# Supplementary material for: A novel ecotype of Anaplasma phagocytophilum complex in questing Ixodes fuscipes ticks
Source: Parasit Vectors. 2026 Feb 9;19:97. doi: 10.1186/s13071-025-07226-8 (PMC12927253; doi:10.1186/s13071-025-07226-8)
Supplement: Supplementary file 2 — Additional file 2: Table S2. BLASTn comparisons of Anaplasma phagocytophilum sequences for each locus (16S rRNA, gltA and groEL). [file 13071_2025_7226_MOESM2_ESM.xlsx]

## Sheet: Sheet1
Additional File 2: Supplementary Table S2. BLASTn comparisons of Anaplasma phagocytophilum sequences for each locus (16S rRNA, gltA, and groEL).
Loci	Sequence length (bp)	Genotype	Accession number NCBI	BLAST subjects	Identity % (Identities)	Query cover (%)	E-value	Gaps	GenBank accession number of matching sequences	Host origin from matching sequences	Country of origin from matching sequences
rrs	1432	A. phagocytophilum strain Uruguay_S32IpN14_CUE	PX418208	A. phagocytophilum isolate 16S_seq01	98.95% (1417/1432)	100	0	0/1432	OR268760	Cervus elaphus	United Kingdom: Scotland
	1356	A. phagocytophilum strain Uruguay_S27IpN5_LUN	PX418209	A. phagocytophilum isolate D2_5 genotype Aph1	98.89% (1341/1356)	100	0	0/1356	MK814402	Canis lupus familiaris	South Africa: Mpumalanga, Mnisi
	981	A. phagocytophilum strain Uruguay_S36IpN14_LUN	PX418210	A. phagocytophilum strain HB-SZ-HGA-S04	99.80% (979/981)	100	0	0/981	HQ872464	Goat	China
	761	A. phagocytophilum strain Uruguay_S23IpN2_CUE	PX418211	A. phagocytophilum strain KZ-A1	98.16% (747/761)	100	0	0/761	CP035303	Human	South Korea
	742	A. phagocytophilum strain Uruguay_S28IpN13_LUN	PX418212	A. phagocytophilum strain KZ-A1	98.79% (733/742)	100	0	0/742	CP035303	Human	South Korea
gltA	627	A. phagocytophilum strain Uruguay_S32IpN14_CUE	PX394607	A. phagocytophilum isolate IS21	85.81% (532/620)	99	0	2/620	OP585592	Ixodes stilesi	Chile
	618	A. phagocytophilum strain Uruguay_S28IpN13_LUN	PX394608	A. phagocytophilum isolate IS21	85.76% (530/618)	99	0	2/618	OP585592	Ixodes stilesi	Chile
	618	A. phagocytophilum strain Uruguay_S27IpN5_LUN	PX394609	A. phagocytophilum isolate IS21	86.08% (532/618)	99	0	2/618	OP585592	Ixodes stilesi	Chile
	579	A. phagocytophilum strain Uruguay_S23IpN2_CUE	PX394610	A. phagocytophilum isolate IS21	85.52% (496/580)	100	0	2/580	OP585592	Ixodes stilesi	Chile
groEL	1035	A. phagocytophilum strain Uruguay_S23IpN2_CUE	PX394611	A. phagocytophilum isolate 21F-2	93.43% (967/1035)	100	0	0/1035	MT018452	Marmota himalayana	China
	1029	A. phagocytophilum strain Uruguay_S32IpN14_CUE	PX394612	A. phagocytophilum isolate 21F-2	93.59% (963/1029)	100	0	0/1029	MT018452	Marmota himalayana	China
	1023	A. phagocytophilum strain Uruguay_S27IpN5_LUN	PX394613	A. phagocytophilum isolate 21F-2	93.46% (958/1025)	100	0	0/1025	MT018452	Marmota himalayana	China
	981	A. phagocytophilum strain Uruguay_S28IpN13_LUN	PX394614	A. phagocytophilum isolate 21F-2	93.47% (916/980)	100	0	0/980	MT018452	Marmota himalayana	China
